# Supplementary material for: Genome-Wide Identification, Characterization, and Expression Analysis of Four Subgroup Members of the GH13 Family in Wheat (Triticum aestivum L.)
Source: Int J Mol Sci. 2024 Mar 17;25(6):3399. doi: 10.3390/ijms25063399 (PMC10970197; doi:10.3390/ijms25063399)
Supplement: Supplementary file 1 [file ijms-25-03399-s001.zip]

Archive with 2 entries (2 files):
- SUPPLEMENTARY MATERIAL Figures.pdf
- Supplementary Material table.xlsx
