# Supplementary material for: Genome-Wide Identification, Characterization, and Expression Analysis of Four Subgroup Members of the GH13 Family in Wheat (Triticum aestivum L.)
Source: Int J Mol Sci. 2024 Mar 17;25(6):3399. doi: 10.3390/ijms25063399 (PMC10970197; doi:10.3390/ijms25063399)
Supplement: Supplementary file 1 [file ijms-25-03399-s001.zip › Supplementary Material table.xlsx]

## Sheet: Table S1
Table. S2 Ks, Ka, and Ka/Ks values calculated for paralogous TaGH13 gene pairs.
Paralogous		Ka	Ks	Ka/Ks	T (MYA)
TraesCS2A02G289800 (TaAMY1)	TraesCS2B02G306400 (TaAMY3)	0.007217	0.061632	0.1171	4.74095
TraesCS2A02G289800 (TaAMY1)	TraesCS2D02G287800 (TaAMY2)	0.008265	0.045526	0.181535	3.502
TraesCS2B02G306400 (TaAMY3)	TraesCS2D02G287800 (TaAMY2)	0.009302	0.053441	0.174055	4.11083
TraesCS4B02G285400 (TaAMY8)	TraesCS4D02G284400 (TaAMY9)	0.019492	0.064521	0.302096	4.96317
TraesCS5A02G464500 (TaAMY13)	TraesCS5D02G477100 (TaAMY16)	0.012779	0.079425	0.160891	6.10961
TraesCS5A02G238100 (TaAMY10)	TraesCS5B02G236600 (TaAMY12)	0.015214	0.095584	0.159164	7.35259
TraesCS5A02G238100 (TaAMY10)	TraesCS5D02G245000 (TaAMY11)	0.012138	0.074218	0.163543	5.70906
TraesCS5A02G238100 (TaAMY10)	TraesCS6A02G334200 (TaAMY26)	0.230004	0.567364	0.40539	43.6434
TraesCS5B02G236600 (TaAMY12)	TraesCS5D02G245000 (TaAMY11)	0.007055	0.08498	0.083023	6.53696
TraesCS5D02G245000 (TaAMY11)	TraesCS6A02G334200 (TaAMY26)	0.229217	0.587424	0.390206	45.1865
TraesCS6A02G334100 (TaAMY27)	TraesCS6B02G364800 (TaAMY36)	0.011403	0.14121	0.080753	10.8623
TraesCS6A02G334100 (TaAMY27)	TraesCS6D02G313300 (TaAMY34)	0.011353	0.132447	0.085718	10.1882
TraesCS6B02G364800 (TaAMY36)	TraesCS6D02G313300 (TaAMY34)	0.012445	0.153399	0.08113	11.7999
TraesCS7A02G383200 (TaAM19)	TraesCS7B02G286000 (TaAM22)	0.017235	0.106129	0.162395	8.1638
TraesCS7A02G383200 (TaAM19)	TraesCS7D02G379700 (TaAM20)	0.030771	0.11484	0.267945	8.83387
TraesCS7A02G383900 (TaAM27)	TraesCS7B02G286700 (TaAM23)	0.011082	0.121901	0.090913	9.377
TraesCS7A02G383900 (TaAM27)	TraesCS7D02G380400 (TaAM25)	0.013104	0.088866	0.147458	6.83587
TraesCS7B02G286000 (TaAM22)	TraesCS7D02G379700 (TaAM20)	0.039388	0.132316	0.297683	10.1782
TraesCS6A02G319300 (TaAM28)	TraesCS6B02G349500 (TaAM30)	0.007218	0.095705	0.075417	7.36191
TraesCS6A02G319300 (TaAM28)	TraesCS6D02G298500 (TaAM29)	0.016817	0.107444	0.156517	8.26493
TraesCS6B02G349500 (TaAM30)	TraesCS6D02G298500 (TaAM29)	0.011375	0.110949	0.102521	8.53455
TraesCS7B02G286700 (TaAM23)	TraesCS7D02G380400 (TaAM25)	0.016176	0.110608	0.146245	8.50833
TraesCS7B02G472300 (TaSBE9)	TraesCS7D02G535400 (TaSBE15)	0.19456	0.393367	0.494603	30.259
TraesCS2A02G310300 (TaSBE1)	TraesCS2B02G327300 (TaSBE2)	0.010454	0.061536	0.169885	4.73353
TraesCS2A02G310300 (TaSBE1)	TraesCS2D02G308600 (TaSBE3)	0.007828	0.072917	0.107348	5.60901
TraesCS2A02G293400 (TaSBE4)	TraesCS2B02G309500 (TaSBE5)	0.004472	0.068301	0.065468	5.25395
TraesCS2A02G293400 (TaSBE4)	TraesCS2D02G290800 (TaSBE6)	0.005311	0.06245	0.085043	4.80385
TraesCS2B02G309500 (TaSBE5)	TraesCS2D02G290800 (TaSBE6)	0.005843	0.062479	0.093525	4.80605
TraesCS2B02G327300 (TaSBE2)	TraesCS2D02G308600 (TaSBE3)	0.008843	0.056033	0.157813	4.31025
TraesCS7A02G549100 (TaSBE13)	TraesCS7B02G472300 (TaSBE9)	0.193104	0.432704	0.446273	33.2849
TraesCS7A02G549100 (TaSBE13)	TraesCS7D02G535400 (TaSBE15)	0.012604	0.083445	0.151048	6.41885
TraesCS7A02G336400 (TaSBE16)	TraesCS7B02G248000 (TaSBE17)	0.008802	0.063966	0.13761	4.92044
TraesCS7A02G336400 (TaSBE16)	TraesCS7D02G344000 (TaSBE18)	0.007366	0.053683	0.13721	4.12944
TraesCS7B02G248000 (TaSBE17)	TraesCS7D02G344000 (TaSBE18)	0.00142	0.012867	0.110345	0.989786
TraesCS7A02G133500 (TaPU1)	TraesCS7B02G034600 (TaPU2)	0.01063	0.0607	0.175127	4.66927
TraesCS7A02G133500 (TaPU1)	TraesCS7D02G133100 (TaPU3)	0.013075	0.054836	0.238442	4.21816
TraesCS7B02G034600 (TaPU2)	TraesCS7D02G133100 (TaPU3)	0.010169	0.070146	0.144972	5.39587
TraesCS3A02G248000 (TaAMY4)	TraesCS3B02G276700 (TaAMY6)	0.014073	0.080227	0.175408	6.17134
TraesCS3A02G248000 (TaAMY4)	TraesCS3D02G248000 (TaAMY5)	0.005738	0.032005	0.179275	2.46191
TraesCS3B02G276700 (TaAMY6)	TraesCS3D02G248000 (TaAMY5)	0.015231	0.067206	0.226632	5.16967
TraesCS1A02G247100 (TaISA1)	TraesCS1B02G257700 (TaISA2)	0.023214	0.073564	0.315565	5.6588
TraesCS1A02G247100 (TaISA1)	TraesCS1D02G246300 (TaISA3)	0.015676	0.071441	0.219428	5.49543
TraesCS1B02G257700 (TaISA2)	TraesCS1D02G246300 (TaISA3)	0.014847	0.052157	0.284659	4.01209
TraesCS5A02G248700 (TaISA4)	TraesCS5B02G246400 (TaISA5)	0.007901	0.053654	0.14726	4.12724
TraesCS5A02G248700 (TaISA4)	TraesCS5D02G255800 (TaISA6)	0.009037	0.065668	0.137611	5.05142
TraesCS5B02G246400 (TaISA5)	TraesCS5D02G255800 (TaISA6)	0.003366	0.022502	0.149578	1.7309
TraesCS7A02G251400 (TaISA7)	TraesCS7B02G139700 (TaISA9)	0.008875	0.046318	0.191619	3.56293
TraesCS7A02G251400 (TaISA7)	TraesCS7D02G249500 (TaISA8)	0.008587	0.039806	0.215722	3.06198
TraesCS7B02G139700 (TaISA9)	TraesCS7D02G249500 (TaISA8)	0.010819	0.034118	0.317122	2.62444
			T: time; MYA: million years ago.

## Sheet: Table S2
Table. S1 Subcellular location of identified TaGH13
Name	Location	Prediction score	Name	Location	Prediction score
TaISA1	Chloroplast	10	TaAMY14	Extracellular	5.8
TaISA2	Chloroplast	10		Chloroplast	4.2
TaISA3	Chloroplast	10	TaAMY15	Extracellular	5.8
TaISA4	Chloroplast	10		Chloroplast	4.2
TaISA5	Chloroplast	10	TaAMY16	Extracellular	5.8
TaISA6	Chloroplast	10		Chloroplast	4.2
TaISA7	Chloroplast	10	TaAMY17	Extracellular	6.5
TaISA8	Chloroplast	10		Chloroplast	3.5
TaISA9	Chloroplast	10	TaAMY18	Extracellular	6.4
TaSBE1	Chloroplast	10		Chloroplast	3.6
TaSBE2	Chloroplast	10	TaAMY19	Extracellular	6.4
TaSBE3	Chloroplast	10		Chloroplast	3.6
TaSBE4	Chloroplast	10	TaAMY20	Extracellular	6.4
TaSBE5	Chloroplast	10		Chloroplast	3.6
TaSBE6	Chloroplast	10	TaAMY21	Extracellular	6.4
TaSBE7	Chloroplast	10		Chloroplast	3.6
TaSBE8	Chloroplast	10	TaAMY22	Extracellular	6.4
TaSBE9	Chloroplast	10		Chloroplast	3.6
TaSBE10	Chloroplast	10	TaAMY23	Extracellular	6.5
TaSBE11	Chloroplast	10		Chloroplast	3.5
TaSBE12	Chloroplast	10	TaAMY24	Extracellular	6.4
TaSBE13	Chloroplast	10		Chloroplast	3.6
TaSBE14	Chloroplast	10	TaAMY25	Extracellular	6.4
TaSBE15	Chloroplast	10		Chloroplast	3.6
TaSBE16	Chloroplast	10	TaAMY26	Extracellular	6.2
TaSBE17	Chloroplast	10		Chloroplast	3.8
TaSBE18	Chloroplast	10	TaAMY27	Extracellular	6.2
TaAMY1	Extracellular	4.4		Chloroplast	3.8
	Chloroplast	5.6	TaAMY28	Extracellular	6.2
TaAMY2	Extracellular	4.4		Chloroplast	3.8
	Chloroplast	5.6	TaAMY29	Extracellular	6.2
TaAMY3	Extracellular	4.4		Chloroplast	3.8
	Chloroplast	5.6	TaAMY30	Extracellular	6.2
TaAMY4	Chloroplast	10		Chloroplast	3.8
TaAMY5	Chloroplast	10	TaAMY31	Extracellular	6.2
TaAMY6	Chloroplast	10		Chloroplast	3.8
TaAMY7	Extracellular	6	TaAMY32	Extracellular	6.2
	Chloroplast	4		Chloroplast	3.8
TaAMY8	Extracellular	6.1	TaAMY33	Extracellular	6.2
	Chloroplast	3.9		Chloroplast	3.8
TaAMY9	Extracellular	6.1	TaAMY34	Extracellular	6.2
	Chloroplast	3.9		Chloroplast	3.8
TaAMY10	Extracellular	5.9	TaAMY35	Extracellular	6.2
	Chloroplast	4.1		Chloroplast	3.8
TaAMY11	Extracellular	5.9	TaAMY36	Extracellular	6.2
	Chloroplast	4.1		Chloroplast	3.8
TaAMY12	Extracellular	5.8	TaPU1	Chloroplast	10
	Chloroplast	4.2	TaPU2	Chloroplast	10
TaAMY13	Extracellular	5.8	TaPU3	Chloroplast	10
	Chloroplast	4.2

## Sheet: Table S3
Table. S3 Primers used in this study.
Gene	Primers for qRT-PCR	Primer
TaISA2		TCGTATAGCGGTGACGGT
		ATCTGACCATCTGCTTCTCCTTC
TaISA7		GGGAAGGCGACCTACCTCTA
		GCCCCAATGAAAGTACCGGG
TaSBE2		GGTCCCGTTCAGTTCGACTC
		TGTTCGTGCCTTCAACATCA
TaSBE13		TGCAGTGTTGATCTGTGCTG
		CGACGCGATAGTAAGCCACA
TaSBE18		CTTTCACCAGGGGGCCTTTC
		GCTTCATCCACACCAACACG
TaAMY6		GCTGTGATGGAGAACACTGGA
		GTGTTTGGTGGATGCGGTTC
TaAMY19		TGTGCTGCTTCTCTCTGCTG
		ACCTTGAGTGGAGACGGAGT
TaAMY26		CGACAAGGTCATGCAGGGAT
		CAGCCCCCAGTCGAAGAAAT
Tubulin		CAAGGAGGTGGACGAGCAGATG
		GACTTGACGTTGTTGGGGATCCA
GAPDH		TAGACTTGCGAAGCCAGCAA
		CTGGACCTGTTGTCACCCTG
TaSBE16F	Primers for vector construction	GGAGAGAACAGTCGACATGGCGTCTTGCCCTCTG
TaSBE16R		TGCTCACCATTCTAGACTATATTCTCAAGATTCGGACCAAC
TaAMY1F		GGAGAGAACAGTCGACATGGGCCAGATGGTTTCCGA
TaAMY1R		TGCTCACCATTCTAGACTACATGTGCCACACGGCA
